# Supplementary material for: Profiles of Cytokinins Metabolic Genes and Endogenous Cytokinins Dynamics during Shoot Multiplication In Vitro of Phalaenopsis
Source: Int J Mol Sci. 2022 Mar 29;23(7):3755. doi: 10.3390/ijms23073755 (PMC8998587; doi:10.3390/ijms23073755)
Supplement: Supplementary file 1 [file ijms-23-03755-s001.zip]

Archive with 1 entries (1 files):
- ijms-1532904-supplementary.pdf
